# Supplementary material for: Enzyme I facilitates reverse flux from pyruvate to phosphoenolpyruvate in Escherichia coli
Source: Nat Commun. 2017 Jan 27;8:14316. doi: 10.1038/ncomms14316 (PMC5290146; doi:10.1038/ncomms14316)
Supplement: Supplementary Data 1 — Mass spectrometry data and calculations. [file ncomms14316-s2.xlsx]

## Sheet: Sheet1
Supplementary Data. Mass spectrometry data and calculations
	Acetate Experiments							Glucose Experiments													Xylose Experiments
	Mass isotopomer abundances (uncorrected)							Mass isotopomer abundances (uncorrected)													Mass isotopomer abundances (uncorrected)
		WT	ppsA	ptsI	ppsA/ptsI				WT	ppsA	ptsI	ppsA/ptsI	ptsG	crr	ptsH	ptsG/ppsA	crr/ppsA	crr/ptsI				WT	ppsA	ptsI	ppsA/ptsI	ptsG	crr	ptsH	ptsG/ppsA	crr/ppsA	crr/ptsI
	Ala260 (M0)	48.463	41.5781	17.5858	28.388			Ala260 (M0)	23.0974	23.1826	9.3578	9.2021	26.5765	20.9817	18.2209	27.5073	25.9412	16.7805			Ala260 (M0)	25.3443	28.0096	25.4739	20.2661	20.038	20.1876	24.6704	21.9094	19.0084	21.8458
	Ala260 (M1)	37.5393	42.9744	61.7212	53.3377			Ala260 (M1)	5.80488	5.76585	2.3536	2.3069	7.32687	5.40597	4.74173	7.6285	6.2114	4.0048			Ala260 (M1)	6.0309	6.66823	6.3324	4.9487	4.8336	4.9184	5.8941	5.3166	4.6639	5.2812
	Ala260 (M2)	10.3258	11.1636	14.1952	12.7972			Ala260 (M2)	5.66952	5.67342	2.6963	2.6396	6.42377	5.6371	5.67063	4.9363	3.6475	3.1178			Ala260 (M2)	3.4105	3.62157	5.7593	3.2533	2.9775	3.0016	3.3434	3.3576	3.16245	3.3505
	Ala260 (M3)	3.1252	3.6515	5.54715	4.67025			Ala260 (M3)	50.8641	50.8473	66.8269	66.992	46.4378	52.8773	55.2962	46.6213	49.9533	59.4099			Ala260 (M3)	50.7625	48.0135	48.76	55.6061	56.2974	56.253	51.6386	54.0418	56.9163	54.0903
	Ala260 (M4)	0.47125	0.5394	0.80855	0.68375			Ala260 (M4)	10.1581	10.1326	12.9692	13.0253	9.23533	10.5122	11.1887	9.2453	9.8758	11.5217			Ala260 (M4)	10.0191	9.48697	9.5442	11.0353	11.007	10.8703	10.0411	10.6589	11.2628	10.6954
	Ala260 (M5)	0.07535	0.093	0.14215	0.12295			Ala260 (M5)	4.40603	4.39813	5.7961	5.8341	3.99967	4.58573	4.88187	4.0613	4.3708	5.1652			Ala260 (M5)	4.4327	4.20023	4.1301	4.8905	4.8464	4.7689	4.4124	4.7157	4.9861	4.7368
	Val288 (M0)	54.1568	49.5987	25.192	37.5334			Val260 (M0)	60.1165	62.4424	17.3301	17.4564	32.4431	46.9481	40.0769	29.2428	50.9068	26.8438			Val260 (M0)	61.9531	62.8155	51.4768	48.3216	63.475	42.3033	58.8895	60.5798	39.5339	47.5574
	Val288 (M1)	32.704	36.1712	54.7657	45.3505			Val260 (M1)	15.4356	16.092	4.7342	4.5933	11.3639	13.1343	11.8329	10.8121	13.5147	7.1538			Val260 (M1)	15.7929	16.0801	14.2069	13.3448	15.8686	11.4195	14.9385	15.8977	11.1456	12.9832
	Val288 (M2)	9.90895	10.5656	14.044	12.2778			Val260 (M2)	17.8077	15.9869	15.0087	10.483	24.6909	25.7476	27.2729	21.7635	23.2395	15.081			Val260 (M2)	16.6061	15.812	22.9396	24.868	15.5777	27.637	18.9367	17.2595	28.3899	25.1813
	Val288 (M3)	2.71625	3.0809	5.044	4.0688			Val260 (M3)	3.74755	3.33335	5.6936	4.4661	8.4616	6.17083	7.36333	7.93285	5.28845	5.4765			Val260 (M3)	3.3961	3.2365	5.3924	5.8816	3.1255	6.574	3.9701	3.6799	7.09325	5.9261
	Val288 (M4)	0.4377	0.49585	0.80125	0.65015			Val260 (M4)	2.36037	1.7629	44.4501	48.9058	17.9812	6.37933	10.5505	23.467	5.62115	35.3673			Val260 (M4)	1.8589	1.6952	4.8049	6.04785	1.6146	9.5862	2.6657	2.11455	10.9142	6.63945
	Val288 (M5)	0.0679	0.07755	0.13635	0.10595			Val260 (M5)	0.407175	0.29775	9.0558	9.9467	3.65713	1.19903	2.1222	4.86555	1.05775	7.152			Val260 (M5)	0.3055	0.2817	0.8821	1.1402	0.2636	1.8094	0.4573	0.36245	2.13185	1.2636
	Val288 (M6)	0.00665	0.0073	0.0135	0.0103			Val260 (M6)	0.1251	0.08475	3.7276	4.1487	1.4022	0.420733	0.781267	1.91615	0.3717	2.9256			Val260 (M6)	0.0874	0.0791	0.2973	0.3961	0.0749	0.6706	0.1422	0.1061	0.79135	0.44885
	Phe302 (M0)	61.0528	57.2214	41.7946	72.3349			Phe302 (M0)	71.6416	71.8191	65.4925	64.8371	62.5485	67.9973	69.6074	61.4264	69.2436	65.8208			Phe302 (M0)	71.774	71.6465	72.3597	71.8203	72.2746	68.0587	72.1566	71.853	67.1807	71.776
	Phe302 (M1)	27.603	30.5305	42.3103	19.0161			Phe302 (M1)	18.8476	18.8364	17.7953	18.3388	18.0952	18.2361	19.5604	19.3106	18.4368	18.1422			Phe302 (M1)	18.8083	18.9461	18.8552	19.1453	18.7194	17.9453	18.7367	18.906	18.0567	19.1527
	Phe302 (M2)	9.12805	9.70975	12.0773	7.38075			Phe302 (M2)	8.07148	7.9453	13.8101	13.8645	15.9023	11.4631	9.135	15.7755	10.3249	13.2902			Phe302 (M2)	8.0163	8.0055	7.4962	7.68425	7.6672	11.6667	7.7615	7.8622	12.2712	7.7169
	Phe302 (M3)	2.21605	2.53845	3.8178	1.2682			Phe302 (M3)	1.43932	1.39915	2.90205	2.95955	3.454	2.30353	1.6971	3.48735	1.9948	2.7468			Phe302 (M3)	1.4014	1.40183	1.2888	1.3502	1.3389	2.3293	1.3452	1.3788	2.4914	1.3543
	Asp302 (M0)	71.3874	71.3448	71.3438	72.3755			Asp302 (M0)	68.8316	69.4167	34.17	27.806	47.271	60.9728	59.0888	44.0369	62.9428	48.2698			Asp302 (M0)	67.8371	66.5852	63.153	63.6825	67.888	58.1331	66.4399	68.6187	57.3871	64.2622
	Asp302 (M1)	19.576	19.6677	19.6445	18.8744			Asp302 (M1)	19.7584	19.7826	18.5814	15.7054	22.441	21.2544	22.312	23.2165	21.0044	20.6007			Asp302 (M1)	19.5114	19.0914	20.3049	21.3309	18.9084	20.9783	19.1755	19.9176	22.0545	21.1986
	Asp302 (M2)	7.6464	7.601	7.62045	7.45295			Asp302 (M2)	9.49158	9.03132	37.9637	45.4052	24.0998	14.3389	15.0433	26.1604	13.082	25.0929			Asp302 (M2)	10.4533	11.7377	13.2872	12.2165	10.8816	16.601	11.7407	9.5227	16.5862	11.8842
	Asp302 (M3)	1.3902	1.3866	1.39115	1.29705			Asp302 (M3)	1.91833	1.7694	9.2848	11.0834	6.1882	3.43393	3.5558	6.5862	2.9709	6.0366			Asp302 (M3)	2.1982	2.58573	3.2549	2.7701	2.3221	4.2876	2.6439	1.941	3.9722	2.655
	Correction for natural isotope abundances							Correction for natural isotope abundances													Correction for natural isotope abundances
	Note: Followed procedure by Fernandez et al (1996)							Note: Followed procedure by Fernandez et al (1996)													Note: Followed procedure by Fernandez et al (1996)
		WT	ppsA	ptsI	ppsA/ptsI				WT	ppsA	ptsI	ppsA/ptsI	ptsG	crr	ptsH	ptsG/ppsA	crr/ppsA	crr/ptsI				WT	ppsA	ptsI	ppsA/ptsI	ptsG	crr	ptsH	ptsG/ppsA	crr/ppsA	crr/ptsI
	Ion
	Ala260 (M0)	64.9948	55.7198	23.557	38.0073			Ala260 (M0)	30.7644	30.8695	12.4004	12.1937	35.394	27.9198	24.2608	36.658	34.5527	22.2599			Ala260 (M0)	33.7531	37.6036	33.8481	26.9873	26.6288	26.7768	32.7817	29.1567	25.2936	29.0826
	Ala260 (M1)	34.9887	44.2702	76.416	61.9774			Ala260 (M1)	0.63794	0.559538	0.258964	0.249054	1.58794	0.75243	0.716691	1.69898	0.309845	0.179354			Ala260 (M1)	0.249875	0.259507	0.607812	0.369963	0.289335	0.348397	0.279163	0.34972	0.374831	0.329802
	Ala260 (M2)	0	0	0	0			Ala260 (M2)	4.41061	4.41885	2.29084	2.24148	4.76048	4.59782	4.9935	2.67839	1.49925	1.95297			Ala260 (M2)	1.26937	1.16778	4.23475	1.66483	1.3469	1.34382	1.25623	1.59872	1.69924	1.60903
	Ala260 (M3)	0.0150929	0.00279667	0.0209671	0			Ala260 (M3)	64.1771	64.1446	85.0199	85.256	58.2443	66.7033	69.8323	58.9147	63.5882	75.548			Ala260 (M3)	64.6877	60.9642	61.3093	70.9079	71.735	71.531	65.683	68.8549	72.5773	68.9286
	Ala260 (M4)	0	0	0.00359435	0.00508928			Ala260 (M4)	0	0	0	0	0	0	0.110004	0	0	0			Ala260 (M4)	0	0	0	0	0	0	0	0	0	0
	Ala260 (M5)	0.00134937	0.00724137	0.00244616	0.0101786			Ala260 (M5)	0.00999384	0.00749382	0.0298805	0.0597729	0.013316	0.0266347	0.0866696	0.04997	0.049975	0.0597848			Ala260 (M5)	0.03998	0.00499052	0	0.069993	0	0	0	0.039968	0.0549753	0.04997
	Val288 (M0)	74.2245	67.9648	34.4745	51.4071			Val260 (M0)	81.392	84.5513	23.3207	23.4877	43.8323	63.5303	54.2015	39.48	68.8916	36.1755			Val260 (M0)	83.8716	85.595	69.673	65.395	85.95	57.2186	79.73	82.0282	53.465	64.355
	Val288 (M1)	25.7712	32.0285	65.5112	48.5831			Val260 (M1)	1.22253	1.3501	0.729708	0.49995	4.71286	2.40309	2.87657	5.005	1.62992	0.889644			Val260 (M1)	1.10989	0.91	2.36976	2.24	0.72	1.60968	0.96	1.69017	2.135	2.005
	Val288 (M2)	0	0	0	0			Val260 (M2)	15.7504	13.0185	17.433	11.4989	27.4939	27.6439	30.399	23.94	24.0038	16.3235			Val260 (M2)	13.9586	12.57	23.3677	26.345	12.49	30.8938	17.46	14.8615	32.115	26.91
	Val288 (M3)	0	0	0	0.00269494			Val260 (M3)	0.205005	0.195015	3.22871	2.92971	4.03293	0.943239	1.9866	4.14	0.569972	2.9888			Val260 (M3)	0.109989	0.11	0.769923	0.83	0.08	0.919816	0.17	0.255026	1.34	0.805
	Val288 (M4)	0	0.00189735	0.00703078	0.0039426			Val260 (M4)	1.42004	0.877566	55.008	61.3139	19.8413	5.45279	10.4097	27.21	4.86976	43.4726			Val260 (M4)	0.949905	0.81	3.80962	5.16	0.76	9.34813	1.68	1.16012	10.875	5.885
	Val288 (M5)	0.0030463	0.00189735	0.00498637	0.000449157			Val260 (M5)	0.0100003	0.00750056	0.279888	0.269973	0.086658	0.023331	0.11333	0.22	0.0349983	0.14994			Val260 (M5)	0	0.005	0.009999	0.03	0	0.009998	0	0.0050005	0.07	0.04
	Val288 (M6)	0	0	0	0			Val260 (M6)	0	0	0	0	0	0.003333	0.0133329	0.005	0	0			Val260 (M6)	0	0	0	0	0	0	0	0	0	0
	Phe302 (M0)	84.3149	78.9497	57.4671	99.9927			Phe302 (M0)	98.9893	99.1715	89.945	89.0395	85.6843	93.6535	96.0931	84.1574	95.4959	90.4333			Phe302 (M0)	99.0622	99.2325	99.8007	99.385	99.5124	93.6732	99.4026	99.3057	92.4311	99.3101
	Phe302 (M1)	15.6795	21.0414	42.5329	0			Phe302 (M1)	0	0	0.675	1.65008	2.13319	0.379987	1.60871	4.18437	0.19996	1.02964			Phe302 (M1)	0	0	0	0.24	0	0	0	0	0.429936	0.269973
	Phe302 (M2)	0	0	0	0			Phe302 (M2)	1.00568	0.831004	9.37	9.28046	12.1825	5.9598	2.29816	11.6583	4.30414	8.53701			Phe302 (M2)	0.937843	0.772451	0.189337	0.375	0.467662	6.32684	0.597372	0.694271	7.13893	0.419958
	Phe302 (M3)	0.00559715	0.00889273	0	0.00728983			Phe302 (M3)	0.00499509	-0.00249551	0.01	0.0300015	0	0.00666644	0	0	0	0			Phe302 (M3)	0	-0.00498355	0.00996512	0	0.0199005	0	0	0	0	0
	Asp302 (M0)	98.7833	98.7291	98.725	99.843			Asp302 (M0)	95.0271	95.8925	45.5763	36.7616	64.0579	83.6372	81.0241	59.57	86.51	65.4			Asp302 (M0)	93.53	90.915	86.69	87.61	93.5394	79.45	91.42	94.72	78.5311	88.4588
	Asp302 (M1)	0.98715	1.12805	1.09675	0			Asp302 (M1)	2.15266	1.9775	12.6062	10.9345	13.3462	6.98643	9.09545	15.5	5.95	10.52			Asp302 (M1)	2.17	1.625	4.92	6.14	1.33013	7.6	2.21	2.45	9.33953	5.75058
	Asp302 (M2)	0.19585	0.105	0.1393	0.126333			Asp302 (M2)	2.74771	2.095	41.8175	52.3038	22.1893	9.10636	9.77549	24.77	7.42	24.07			Asp302 (M2)	4.17	7.175	7.92	6.12	4.9505	12.33	6.08	2.75	11.9944	5.69057
	Asp302 (M3)	0.0337	0.03785	0.0389	0.0306986			Asp302 (M3)	0.0725054	0.035	0	0	0.406653	0.269991	0.105005	0.16	0.12	0.01			Asp302 (M3)	0.13	0.285	0.47	0.13	0.180018	0.62	0.29	0.08	0.134993	0.10001
	Correction for unlabeled old biomass							Correction for unlabeled old biomass													Correction for unlabeled old biomass
		WT	ppsA	ptsI	ppsA/ptsI				WT	ppsA	ptsI	ppsA/ptsI	ptsG	crr	ptsH	ptsG/ppsA	crr/ppsA	crr/ptsI				WT	ppsA	ptsI	ppsA/ptsI	ptsG	crr	ptsH	ptsG/ppsA	crr/ppsA	crr/ptsI
	Ala260 (M0)	64.9948	55.7198	23.557	38.0073			Ala260 (M0)	30.7644	30.8695	12.4004	12.1937	35.394	27.9198	24.2608	36.658	34.5527	22.2599			Ala260 (M0)	33.7531	37.6036	33.8481	26.9873	26.6288	26.7768	32.7817	29.1567	25.2936	29.0826
	Ala260 (1-M0)	35.0052	44.2802	76.443	61.9927			Ala260 (1-M0)	69.2356	69.1305	87.5996	87.8063	64.606	72.0802	75.7392	63.342	65.4473	77.7401			Ala260 (1-M0)	66.2469	62.3964	66.1519	73.0127	73.3712	73.2232	67.2183	70.8433	74.7064	70.9174
	Val288 (M0)	26.3666	27.6535	14.2818	21.6151			Val260 (M0)	73.1237	77.6529	12.4661	12.8624	13.0612	49.404	39.5313	4.45517	52.4679	17.9002			Val260 (M0)	75.6541	76.9137	54.1555	52.6041	80.8508	41.5739	69.8445	74.6316	37.7095	49.7373
	Val288 (M1)	73.621	72.3314	85.6994	78.369			Val260 (M1)	1.76575	1.95298	0.833004	0.569378	7.29477	3.33392	3.798	7.90155	2.49043	1.14438			Val260 (M1)	1.67538	1.45842	3.58231	3.06796	0.981311	2.19832	1.42818	2.38578	2.85785	2.82723
	Val288 (M2)	0	0	0	0			Val260 (M2)	22.749	18.8317	19.9008	13.0957	42.5563	38.3516	40.1364	37.7948	36.6765	20.9975			Val260 (M2)	21.0706	20.1454	35.3243	36.0828	17.023	42.1913	25.9751	20.978	42.9883	37.9455
	Val288 (M3)	0	0	0	0.00434719			Val260 (M3)	0.296098	0.282096	3.68576	3.33656	6.24234	1.3086	2.62295	6.53595	0.870887	3.84461			Val260 (M3)	0.166029	0.176292	1.16387	1.13679	0.109035	1.25618	0.252907	0.359985	1.79369	1.13512
	Val288 (M4)	0	0.00428488	0.00919743	0.00635978			Val260 (M4)	2.05102	1.26943	62.7948	69.8285	30.7113	7.56489	13.7441	42.9573	7.44073	55.9204			Val260 (M4)	1.43389	1.29815	5.7589	7.06726	1.03583	12.7666	2.49932	1.63758	14.557	8.29838
	Phe302 (M0)	55.192	52.4612	44.3599	99.9882			Phe302 (M0)	98.5402	98.8015	88.5216	87.5174	77.8415	91.1953	94.8417	74.9888	93.118	87.6941			Phe302 (M0)	98.5843	98.77	99.6987	99.1577	99.3355	91.3595	99.1113	99.02	89.8685	99.0271
	Phe302 (M1)	44.792	47.5188	55.6401	0			Phe302 (M1)	0	0	0.770551	1.87923	3.30185	0.527173	2.12402	6.606	0.305528	1.32446			Phe302 (M1)	0	0	0	0.32871	0	0	0	0	0.5755	0.380686
	Phe302 (M2)	0	0	0	0			Phe302 (M2)	1.45254	1.20208	10.6964	10.5692	18.8566	8.2683	3.03431	18.4052	6.5765	10.9815			Phe302 (M2)	1.41568	1.23797	0.286216	0.513609	0.637391	8.64048	0.888703	0.980009	9.55598	0.592179
	Asp302 (M0)	96.5242	97.1299	98.3322	99.7467			Asp302 (M0)	92.8175	94.0583	37.8722	27.9797	44.3672	77.2992	74.9457	36.1719	79.388	55.4927			Asp302 (M0)	90.2335	85.4399	79.8796	83.0303	91.1946	71.9351	87.2356	92.5469	71.2623	83.7259
	Asp302 (M1)	2.82001	2.54753	1.43473	0			Asp302 (M1)	3.10918	2.86053	14.3907	12.453	20.6579	9.69259	12.0089	24.4703	9.09129	13.5323			Asp302 (M1)	3.27563	2.60431	7.43743	8.4095	1.81288	10.3792	3.28779	3.45834	12.5017	8.10883
	Asp302 (M2)	0.559489	0.237126	0.182227	0.203786			Asp302 (M2)	3.96863	3.0305	47.737	59.5673	34.3455	12.6337	12.9068	39.1052	11.3374	30.9621			Asp302 (M2)	6.29464	11.4991	11.9725	8.3821	6.74719	16.8389	9.04515	3.88181	16.0554	8.02422
	Calculation results							Calculation results													Calculation results
		WT	ppsA	ptsI	ppsA/ptsI				WT	ppsA	ptsI	ppsA/ptsI	ptsG	crr	ptsH	ptsG/ppsA	crr/ppsA	crr/ptsI				WT	ppsA	ptsI	ppsA/ptsI	ptsG	crr	ptsH	ptsG/ppsA	crr/ppsA	crr/ptsI
	% PEP from Pyr	0.608413	0.656959	0.649247	0			% PEP from Pyr	0.1002	0.1012	0.1257	0.024	0.2097	0.2552	0.0203	0.0997	0.2248	0.1378			% PEP from Pyr	0.1087	0.1014	0.0107	0.0068	0.0606	0.2431	0.0541	0.072	0.2285	0.0073
	Std. Error	0.003326	0.00343319	0.00282115	0.00319344			Std. Error	0.0111	0.0123	0.0049	0.0068	0.003	0.0055	0.004	0.0023	0.0058	0.0041			Std. Error	0.016	0.0318	0.007	0.0051	0.0339	0.0052	0.0163	0.011	0.0042	0.0048
								% PEP from OAC	0.0008	0	0.0538	0.1518	0.1582	0.054	0.1762	0.269	0.0334	0.0978			% PEP from OAC	0	0	0.0007	0.0388	0.0052	0	0	0	0.0458	0.0467
								Std. Error	0.026	0.0284	0.0057	0.0066	0.0039	0.0083	0.0068	0.0033	0.0089	0.006			Std. Error	0.0244	0.0295	0.0106	0.0096	0.043	0.0076	0.0237	0.0233	0.0065	0.01
